# Supplementary material for: Effects of Cannabidiol on Bone Health: A Comprehensive Scoping Review
Source: Biomedicines. 2026 Jan 18;14(1):208. doi: 10.3390/biomedicines14010208 (PMC12839387; doi:10.3390/biomedicines14010208)
Supplement: Supplementary file 1 [file biomedicines-14-00208-s001.zip]

Archive with 1 entries (1 files):
- biomedicines-4085267-supplementary.pdf
